# Supplementary material for: The Impact of Probiotic Supplementation on the Development of the Infant Gut Microbiota: An Exploratory Follow-Up of a Randomised Controlled Trial
Source: Microorganisms. 2025 Apr 25;13(5):984. doi: 10.3390/microorganisms13050984 (PMC12114409; doi:10.3390/microorganisms13050984)
Supplement: Supplementary file 1 [file microorganisms-13-00984-s001.zip]

Archive with 4 entries (4 files):
- CONSORT Flow Diagram - microorganisms-3570902.pdf
- Supplementary Figure S1.tif
- Supplementary Figure S2.tif
- Supplementary material - Review Update.pdf
